# Supplementary material for: The Collagen Receptor uPARAP in Malignant Mesothelioma: A Potential Diagnostic Marker and Therapeutic Target
Source: Int J Mol Sci. 2021 Oct 23;22(21):11452. doi: 10.3390/ijms222111452 (PMC8583732; doi:10.3390/ijms222111452)
Supplement: Supplementary file 1 [file ijms-22-11452-s001.zip]

Archive with 1 entries (1 files):
- ijms-1414792-supplementary.pdf
